# Supplementary material for: Genetic diversity of Plasmodium vivax and Plasmodium falciparum lactate dehydrogenases in Myanmar isolates
Source: Malar J. 2020 Feb 4;19:60. doi: 10.1186/s12936-020-3134-y (PMC7001217; doi:10.1186/s12936-020-3134-y)
Supplement: Supplementary file 1 — Additional file 1: Table S1. Accession numbers of global PfLDH sequences. [file 12936_2020_3134_MOESM1_ESM.xlsx]

## Sheet: PfLDH
Table S1. Accession numbers of global PfLDH sequences
Accession numbers from PLasmoDB are shown as red
Country	Isolates	Accession number	n
Brazil	Pf3D7_13_v3	PF3D7_1324900	5
	CS2	PF3D7_1324900
	IT	PF3D7_1324900
	7G8	PF3D7_1324900
	7G8_WTSI	PF3D7_1324900
El Salvador	P196J3_C	PF3D7_1324900	1
Honduras	HB3	PF3D7_1324900	2
	HB3_WTSI	PF3D7_1324900
Laos	Dd2_1	PF3D7_1324900	1
Cambodia	KH01	PF3D7_1324900	2
Vietnam	V1_S	PF3D7_1324900	1
China		DQ825436, AF323520, AF251291	3
India		JN547218 - JN547219,EU330208, MK920443 - MK920449	11
Iran		KM226665 - KM226671	7
Thailand		MF667770 - MF667819, DQ198261	51
The republic of Congo	CD01	PF3D7_1324900	1
French Guiana Region	PS097	PF3D7_1324900	22
	0306	PF3D7_1324900
	H209	PF3D7_1324900
	P167_B	PF3D7_1324900
	0222_A	PF3D7_1324900
	N579_A	PF3D7_1324900
	M312_D	PF3D7_1324900
	P241_D	PF3D7_1324900
	N023_1	PF3D7_1324900
	N011_A	PF3D7_1324900
	PS103	PF3D7_1324900
	0141_A	PF3D7_1324900
	G224	PF3D7_1324900
	N497_C	PF3D7_1324900
	P237_C	PF3D7_1324900
	N071_I	PF3D7_1324900
	PS122_G11	PF3D7_1324900
	N164_A	PF3D7_1324900
	O079_B	PF3D7_1324900
	P164_C	PF3D7_1324900
	0314	PF3D7_1324900
	M271_D	PF3D7_1324900
Gabon	GA01	PF3D7_1324900	1
Ghana	GB4	PF3D7_1324900	3
	GB4_WTSI	PF3D7_1324900
	IT_WTSI	PF3D7_1324900
Guinea	GN01	PF3D7_1324900	1
Kenya	KE01	PF3D7_1324900	1
Mali	SEV2_H5	PF3D7_1324900	23
	PS186	PF3D7_1324900
	M113_A	PF3D7_1324900
	PS250	PF3D7_1324900
	398.1	PF3D7_1324900
	365.1	PF3D7_1324900
	366.1	PF3D7_1324900
	303.1	PF3D7_1324900
	PS206_E11	PF3D7_1324900
	PS189	PF3D7_1324900
	318.1	PF3D7_1324900
	326.1	PF3D7_1324900
	377.1	PF3D7_1324900
	M219_D	PF3D7_1324900
	PS170	PF3D7_1324900
	PS183	PF3D7_1324900
	PS149	PF3D7_1324900
	397.1	PF3D7_1324900
	ML01	PF3D7_1324900
	383.1	PF3D7_1324900
	58.1	PF3D7_1324900
	309.1	PF3D7_1324900
	327.1	PF3D7_1324900
Senegal	SenT001.08	PF3D7_1324900	68
	SenT002.07	PF3D7_1324900
	SenT002.09	PF3D7_1324900
	SenT015.08	PF3D7_1324900
	SenT018.09	PF3D7_1324900
	SenT022.09	PF3D7_1324900
	SenT024.08	PF3D7_1324900
	SenT029.09	PF3D7_1324900
	SenT032.09	PF3D7_1324900
	SenT033.09	PF3D7_1324900
	SenT042.09	PF3D7_1324900
	SenT047.09	PF3D7_1324900
	SenT061.09	PF3D7_1324900
	SenT063.07	PF3D7_1324900
	SenT066.08	PF3D7_1324900
	SenT067.09	PF3D7_1324900
	SenT077.08	PF3D7_1324900
	SenT087.08	PF3D7_1324900
	SenT090.08	PF3D7_1324900
	SenT090.09	PF3D7_1324900
	SenT092.08	PF3D7_1324900
	SenT094.09	PF3D7_1324900
	SenT097.09	PF3D7_1324900
	SenT101.09	PF3D7_1324900
	SenT104.07	PF3D7_1324900
	SenT106.08	PF3D7_1324900
	SenT110.09	PF3D7_1324900
	SenT111.09	PF3D7_1324900
	SenT112.09	PF3D7_1324900
	SenT113.09	PF3D7_1324900
	SenT119.09	PF3D7_1324900
	SenT123.09	PF3D7_1324900
	SenT127.09	PF3D7_1324900
	SenT128.08	PF3D7_1324900
	SenT135.09	PF3D7_1324900
	SenT137.08	PF3D7_1324900
	SenT140.08	PF3D7_1324900
	SenT142.09	PF3D7_1324900
	SenT144.08	PF3D7_1324900
	SenT145.08	PF3D7_1324900
	SenT149.09	PF3D7_1324900
	SenT151.09	PF3D7_1324900
	SenT170.08	PF3D7_1324900
	SenT175.08	PF3D7_1324900
	SenT179.08	PF3D7_1324900
	SenT180.08	PF3D7_1324900
	SenT190.08	PF3D7_1324900
	SenT197.08	PF3D7_1324900
	SenT224.08	PF3D7_1324900
	SenT227.08	PF3D7_1324900
	SenT230.08	PF3D7_1324900
	SenT235.08	PF3D7_1324900
	SenT238.08	PF3D7_1324900
	SenT001.07	PF3D7_1324900
	SenT021.09	PF3D7_1324900
	SenT033.08	PF3D7_1324900
	SenT093.09	PF3D7_1324900
	SenT102.08	PF3D7_1324900
	SenT137.09	PF3D7_1324900
	SenT139.08	PF3D7_1324900
	SenT150.09	PF3D7_1324900
Sudan	SD01	PF3D7_1324900	1
Uganda	UGK_674.4	PF3D7_1324900	10
	UGK_432.4	PF3D7_1324900
	UGK_815.1	PF3D7_1324900
	UGK_659.1	PF3D7_1324900
	UGK_661.1	PF3D7_1324900
	UGK_408.2	PF3D7_1324900
	7G8_2	PF3D7_1324900
	UGK_396.1	PF3D7_1324900
	UGK_730.2	PF3D7_1324900
	UGK_443.2	PF3D7_1324900
Madagascar		EU589947 - EU589948	2
Gambia	BM_0008	PF3D7_1324900	65
	BM_0009	PF3D7_1324900
	RV_3600	PF3D7_1324900
	RV_3606	PF3D7_1324900
	RV_3610	PF3D7_1324900
	RV_3611	PF3D7_1324900
	RV_3614	PF3D7_1324900
	RV_3630	PF3D7_1324900
	RV_3635	PF3D7_1324900
	RV_3637	PF3D7_1324900
	RV_3642	PF3D7_1324900
	RV_3655	PF3D7_1324900
	RV_3671	PF3D7_1324900
	RV_3675	PF3D7_1324900
	RV_3695	PF3D7_1324900
	RV_3696	PF3D7_1324900
	RV_3702	PF3D7_1324900
	RV_3703	PF3D7_1324900
	RV_3708	PF3D7_1324900
	RV_3714	PF3D7_1324900
	RV_3717	PF3D7_1324900
	RV_3721	PF3D7_1324900
	RV_3729	PF3D7_1324900
	RV_3730	PF3D7_1324900
	RV_3731	PF3D7_1324900
	RV_3736	PF3D7_1324900
	RV_3737	PF3D7_1324900
	RV_3739	PF3D7_1324900
	RV_3740	PF3D7_1324900
	RV_3741	PF3D7_1324900
	RV_3764	PF3D7_1324900
	RV_3766	PF3D7_1324900
	RV_3769	PF3D7_1324900
	TRIPS_301	PF3D7_1324900
	TRIPS_303	PF3D7_1324900
	TRIPS_331	PF3D7_1324900
	TRIPS_355	PF3D7_1324900
	TRIPS_364	PF3D7_1324900
	TRIPS_373	PF3D7_1324900
	TRIPS_410	PF3D7_1324900
	TRIPS_433	PF3D7_1324900
	TRIPS_437	PF3D7_1324900
	TRIPS_456	PF3D7_1324900
	TRIPS_461	PF3D7_1324900
	TRIPS_467	PF3D7_1324900
	TRIPS_470	PF3D7_1324900
	TRIPS_480	PF3D7_1324900
	TRIPS_487	PF3D7_1324900
	TRIPS_490	PF3D7_1324900
	TRIPS_501	PF3D7_1324900
	TRIPS_504	PF3D7_1324900
	TRIPS_700	PF3D7_1324900
	TRIPS_704	PF3D7_1324900
	TRIPS_708	PF3D7_1324900
	RV_3650	PF3D7_1324900
	RV_3672	PF3D7_1324900
	RV_3673	PF3D7_1324900
	RV_3687	PF3D7_1324900
	RV_3701	PF3D7_1324900
	RV_3735	PF3D7_1324900
	TRIPS_440	PF3D7_1324900
	TRIPS_474	PF3D7_1324900
	TRIPS_482	PF3D7_1324900
	TRIPS_499	PF3D7_1324900
	TRIPS_759	PF3D7_1324900
