# Supplementary material for: Genetic diversity of Plasmodium vivax and Plasmodium falciparum lactate dehydrogenases in Myanmar isolates
Source: Malar J. 2020 Feb 4;19:60. doi: 10.1186/s12936-020-3134-y (PMC7001217; doi:10.1186/s12936-020-3134-y)
Supplement: Supplementary file 2 — Additional file 2: Table S2. Accession numbers of global PvLDH sequences. [file 12936_2020_3134_MOESM2_ESM.xlsx]

## Sheet: Sheet1
Table S2. Accession numbers of global PvLDH sequences
Country	Accession number	n
India	JN547220-JN547226	8
Iran	MK226649-MK226664	16
Korea	JX865768-JX872280, JX872274- JX872280	20
Madagascar	EU589951-EU589957	7
