# Supplementary material for: Genetic diversity of Plasmodium vivax and Plasmodium falciparum lactate dehydrogenases in Myanmar isolates
Source: Malar J. 2020 Feb 4;19:60. doi: 10.1186/s12936-020-3134-y (PMC7001217; doi:10.1186/s12936-020-3134-y)
Supplement: Supplementary file 3 — Additional file 3: Table S3. The homology modeling templates (Top 40 hits). [file 12936_2020_3134_MOESM3_ESM.xlsx]

## Sheet: Table S3
Table S3. The homology modeling templates (Top 40 hits)
PDB ID	Description	Total Score	Query Cover	E value	Per. Ident	Resolution
1T2D_A	L-lactate Dehydrogenase [Plasmodium falciparum]	616	0.99	0	0.9048	1.10 Å
4PLZ_A	L-lactate Dehydrogenase [Plasmodium falciparum]	610	0.99	0	0.9016	1.10 Å
4PLC_A	lactate dehydrogenase [Apicomplexa]	448	1	2e-134	0.6541	1.50 Å
3NEP_X	Chain X, Malate Dehydrogenase [Salinibacter ruber DSM 13855]	233	0.93	4e-62	0.4147	1.55 Å
4PLT_A	Malate Dehydrogenase [Apicomplexa]	376	0.99	9e-109	0.5772	1.60 Å
1PZG_A	Lactate Dehydrogenase [Toxoplasma gondii ME49]	284	0.96	2e-78	0.5049	1.60 Å
4ROR_A	Malate Dehydrogenase [Methylorubrum extorquens PA1]	268	0.99	4e-73	0.4494	1.66 Å
1U4O_A	L-lactate Dehydrogenase [Plasmodium falciparum]	613	0.99	0	0.9045	1.70 Å
1XIV_A	L-lactate Dehydrogenase [Plasmodium falciparum]	613	0.99	0	0.9045	1.70 Å
3TL2_A	Malate dehydrogenase [Bacillus anthracis]	244	1	8e-66	0.4241	1.70 Å
5HRU_A	L-lactate Dehydrogenase [Plasmodium vivax]	672	1	0	1	1.71 Å
6CT6_A	Lactate dehydrogenase [Eimeria maxima]	340	0.99	2e-96	0.5365	1.71 Å
1UR5_A	MALATE DEHYDROGENASE [Chloroflexus aurantiacus]	215	0.95	1e-56	0.4013	1.75 Å
4BGV_A	MALATE DEHYDROGENASE [Picrophilus torridus]	204	0.99	2e-53	0.3639	1.81 Å
1T2E_A	L-lactate Dehydrogenase [Plasmodium falciparum]	590	0.99	0	0.8984	1.85 Å
4PLH_A	Malate Dehydrogenase [Apicomplexa]	356	0.99	4e-102	0.5617	1.90 Å
1SOV_A	L-lactate Dehydrogenase [Toxoplasma gondii]	331	0.99	1e-93	0.4969	1.90 Å
6H9S_A	L-lactate dehydrogenase [Petrotoga mobilis SJ95]	157	0.94	7e-39	0.3344	1.90 Å
1PZE_A	Lactate Dehydrogenase [Toxoplasma gondii ME49]	284	0.96	2e-78	0.5049	1.95 Å
3OM9_A	T. Gondii Bradyzoite-Specific Ldh (Ldh1) In Complex With Nad And Oxq [Toxoplasma gondii]	284	0.96	2e-78	0.5049	1.98 Å
1CEQ_A	Protein (l-lactate Dehydrogenase) [Plasmodium falciparum]	614	0.99	0	0.9016	2.00 Å
1GUZ_A	MALATE DEHYDROGENASE [Prosthecochloris vibrioformis]	221	0.92	2e-58	0.3986	2.00 Å
2A92_A	L-lactate Dehydrogenase [Plasmodium vivax]	669	0.99	0	1	2.04 Å
1CET_A	Protein (l-lactate Dehydrogenase) [Plasmodium falciparum]	610	0.99	0	0.8984	2.05 Å
3ZH2_A	L-lactate Dehydrogenase [Plasmodium falciparum 3D7]	616	0.99	0	0.9048	2.10 Å
1UXI_A	MALATE DEHYDROGENASE [Chloroflexus aurantiacus]	220	0.95	3e-58	0.4046	2.10 Å
1UXH_A	MALATE DEHYDROGENASE [Chloroflexus aurantiacus]	219	0.95	4e-58	0.4046	2.10 Å
1A5Z_A	L-lactate Dehydrogenase [Thermotoga maritima]	145	0.89	4e-35	0.3462	2.10 Å
2HJR_A	Malate Dehydrogenase [Cryptosporidium parvum]	249	0.95	3e-67	0.4459	2.20 Å
3P7M_A	Putative Lactate Dehydrogenase [Francisella tularensis subsp. tularensis]	231	0.97	1e-61	0.4199	2.20 Å
1GUY_A	Structures Of Thermophilic And Mesophilic Malate Dehydrogenases [Chloroflexus aurantiacus]	218	0.95	1e-57	0.4046	2.20 Å
1OC4_A	L-lactate Dehydrogenase [Plasmodium berghei]	620	1	0	0.9019	2.30 Å
3CZM_A	T. Gondii Bradyzoite-Specific Ldh (Ldh2) In Complex With Nad And Oxq [Toxoplasma gondii]	331	0.99	1e-93	0.4969	2.30 Å
3GVH_A	Crystal Structure Of LactateMALATE DEHYDROGENASE FROM Brucella Melitensis [Brucella abortus 2308]	292	0.96	8e-81	0.4691	2.30 Å
2FN7_A	Lactate Dehydrogenase [Cryptosporidium parvum]	231	0.97	1e-61	0.429	2.30 Å
1EZ4_A	Non-Allosteric L-Lactate Dehydrogenase From Lactobacillus Pentosus At 2.3 Resolution [Lactobacillus pentosus]	166	0.98	1e-41	0.3323	2.30 Å
5NFR_A	Malate dehydrogenase [Plasmodium falciparum 3D7]	224	0.98	2e-59	0.4026	2.40 Å
1GV1_A	Structures Of Thermophilic And Mesophilic Malate Dehydrogenases [Prosthecochloris vibrioformis]	219	0.92	6e-58	0.3919	2.50 Å
1GV0_A	MALATE DEHYDROGENASE [Chlorobaculum tepidum]	226	0.92	3e-60	0.3885	2.50 Å
2D4A_A	Structure Of The Malate Dehydrogenase From Aeropyrum Pernix [Aeropyrum pernix]	221	0.97	2e-58	0.3636	2.87 Å
