# Supplementary material for: Genetic diversity of Plasmodium vivax and Plasmodium falciparum lactate dehydrogenases in Myanmar isolates
Source: Malar J. 2020 Feb 4;19:60. doi: 10.1186/s12936-020-3134-y (PMC7001217; doi:10.1186/s12936-020-3134-y)
Supplement: Supplementary file 7 — Additional file 7: Table S5. Potential changes of in the stability of PfLDH caused by 19 mutations using three different predictors. [file 12936_2020_3134_MOESM7_ESM.xlsx]

## Sheet: Table S1
Table S5. Potential stability changes of 19 mutations of PfLDH using three different predictors
			SDM ver. 2		CUPSAT		MAESTROweb
No.	PfLDH mutant	RMSD (from wild-type)	ΔΔGpred 1	Stability	ΔΔGpred 1	Stability	ΔΔGpred 2	Stability
1	Q25K	0.007	-0.44	-	0.81	-	-	-
2	G29R	0.033	-2.64	Destabilising	0.25	-	-	-
3	T48I	0.004	0.78	-	-0.62	-	-0.242284	-
4	G87R	0.008	-2.26	Destabilising	1.23	Stabilising	-0.0734293	-
5	H112Y	0.001	0.65	-	-0.87	-	-	-
6	F121L	0.002	-2.08	Destabilising	1.37	Stabilising	-0.480448	-
7	L136S	0.002	-3.79	Destabilising	12.93	Stabilising	-	-
8	G151R	0.053	-0.88	-	1.08	Stabilising	0.326488	-
9	G183R	0.011	0.09	-	-0.31	-	0.038166	-
10	M186T	0.003	-2.07	Destabilising	0.95	Stabilising	1.33778	Destabilising
11	V187G	0.004	-2.69	Destabilising	2.01	Stabilising	-	-
12	L188P	0.009	-3.98	Destabilising	4.12	Stabilising	-	-
13	R191G	0.01	-1.23	Destabilising	1.7	Stabilising	-0.112449	-
14	A238T	0.014	-1.53	Destabilising	2.16	Stabilising	0.287511	-
15	V257E	0.002	-1.19	Destabilising	1.1	Stabilising	0.454745	-
16	I259M	0.002	-1.08	Destabilising	-1.73	Destabilising	-0.292363	-
17	L264S	0.009	-3.63	Destabilising	5.04	Stabilising	-	-
18	D272N	0.007	0.91	-	0.75	-	-	-
19	N295D	0.008	0.46	-	0.68	-	-	-
1 ΔΔGpred (kcal/mol) < 0 indicates a destabilising mutation with the |cut-off| ≥ 1 for SDM ver. 2 and CUPSAT. 2 ΔΔGpred (kcal/mol) > 0 indicates a destabilising mutation with the |cut-off| ≥ 1 and c_pred ≥ 0.85 for MAESTEROweb. Yellow cells mean point mutations that are found in both PvLDH and PfLDH.
